# Supplementary material for: The Development of a Regulator of Human Serine Racemase for N-Methyl-D-aspartate Function
Source: Biomedicines. 2024 Apr 12;12(4):853. doi: 10.3390/biomedicines12040853 (PMC11048566; doi:10.3390/biomedicines12040853)
Supplement: Supplementary file 1 [file biomedicines-12-00853-s001.zip]

Archive with 1 entries (1 files):
- biomedicines-2928341-supplementary.pdf
